# Supplementary material for: Assessing Molecular Mechanisms of Stress Induced Salinity Adaptation in the Juvenile Ornate Spiny Lobster, Panulirus ornatus
Source: Int J Mol Sci. 2025 Nov 18;26(22):11150. doi: 10.3390/ijms262211150 (PMC12652530; doi:10.3390/ijms262211150)
Supplement: Supplementary file 1 [file ijms-26-11150-s001.zip]

Archive with 4 entries (3 files):
- ijms-3962364-supplementary/
- ijms-3962364-supplementary/Supplementary Figure S1.pdf
- ijms-3962364-supplementary/Supplementary Tables S1 and S2 .xlsx
- ijms-3962364-supplementary/Supplemtary Figures. S1-S7 .pdf
